# Supplementary material for: Stem–Loop Structures in Iron-Regulated mRNAs of Giardia duodenalis
Source: Int J Environ Res Public Health. 2023 Feb 17;20(4):3556. doi: 10.3390/ijerph20043556 (PMC9966554; doi:10.3390/ijerph20043556)
Supplement: Supplementary file 1 [file ijerph-20-03556-s001.zip]

Archive with 1 entries (1 files):
- ijerph-2098791-supplementary.pdf
